# Supplementary material for: The Expression of Anti-Müllerian Hormone Type II Receptor (AMHRII) in Non-Gynecological Solid Tumors Offers Potential for Broad Therapeutic Intervention in Cancer
Source: Biology (Basel). 2021 Apr 7;10(4):305. doi: 10.3390/biology10040305 (PMC8067808; doi:10.3390/biology10040305)
Supplement: Supplementary file 1 [file biology-10-00305-s001.zip]

Archive with 9 entries (9 files):
- biology-1127192- Sup Fig 1.pptx
- biology-1127192- Sup Fig 2.pptx
- biology-1127192- Sup Fig 3.pptx
- biology-1127192- Sup Fig 4_New.pptx
- biology-1127192- Sup Fig 5_New.pptx
- biology-1127192- Sup Fig 6_New.pptx
- biology-1127192- Sup Table 1.docx
- biology-1127192- Sup Table 2.docx
- biology-1127192- Sup Table 3_New.docx
